# Supplementary material for: Association between germline variants and somatic mutations in colorectal cancer
Source: Sci Rep. 2022 Jun 17;12:10207. doi: 10.1038/s41598-022-14408-2 (PMC9205954; doi:10.1038/s41598-022-14408-2)
Supplement: Supplementary file 1 — Supplementary Information 1. [file 41598_2022_14408_MOESM1_ESM.xlsx]

## Sheet: Supplement Table 1
Supplement Table 1: Genes from panel where adequate information to classify as oncogene or suppressor.
Gene	Function
AKT1	oncogene
BRAF	oncogene
CHD4	oncogene
CTNNB1	oncogene
ERBB2	oncogene
ERBB3	oncogene
IDH1	oncogene
KRAS	oncogene
MAP2K1	oncogene
MYC	oncogene
NRAS	oncogene
PIK3CA	oncogene
SALL4	oncogene
SOX9	oncogene
ACVR1B	suppressor
ACVR2A	suppressor
APC	suppressor
ATM	suppressor
AXIN1	suppressor
CDH1	suppressor
CDKN2A	suppressor
DCC	suppressor
FBXW7	suppressor
FGFR1	suppressor
MLH1	suppressor
PTEN	suppressor
RB1	suppressor
RNF43	suppressor
SMAD2	suppressor
SMAD3	suppressor
SMAD4	suppressor
TGFBR2	suppressor
TP53	suppressor

## Sheet: Supplement Table 2
Supplement Table 2: List of Genes and Pathways for the GRS analysis
Gene	Pathway
AMER1	WNT
APC	WNT
ARID1A	WNT
AXIN1	WNT
AXIN2	WNT
CTNNB1	WNT
FBXW7	WNT
RNF43	WNT
SOX9	WNT
TCF7	WNT
TCF7L2	WNT
ZNRF3	WNT
ACVR1B	TGF-beta
ACVR2A	TGF-beta
BMPR1A	TGF-beta
BMPR2	TGF-beta
GDF5	TGF-beta
SMAD2	TGF-beta
SMAD3	TGF-beta
SMAD4	TGF-beta
TGFBR1	TGF-beta
TGFBR2	TGF-beta
IGF2	IGF2-PI3K
IGF2R	IGF2-PI3K
PIK3CA	IGF2-PI3K
PIK3R1	IGF2-PI3K
PTEN	IGF2-PI3K
MLH1	DNA repair/replication and MMR
MLH3	DNA repair/replication and MMR
MSH2	DNA repair/replication and MMR
MSH6	DNA repair/replication and MMR
PMS2	DNA repair/replication and MMR
POLE	DNA repair/replication and MMR
POLD1	DNA repair/replication and MMR

## Sheet: Supplement Table 3
Supplement Table 3: List of Variants and weights used in GRS analysis. Note for rs2079660 this is based on rs6928864, which was not present in our data but in perfect LD with rs2079660
VARIANT	RSID	RISK_ALLELE	Weight	PMID_FIRST_REPORTED	AUTHOR_FIRST_REPORTED	YEAR_FIRST_REPORTED	stringsasfactors
1:22587728_T/C	rs72647484	T	0.0504	25990418	Al-Tassan	2015	FALSE
1:38455891_G/C	rs4360494	G	0.0379	30510241	Huyghe	2019	FALSE
1:55246035_T/C	rs12144319	C	0.0661	30510241	Huyghe	2019	FALSE
1:62673037_T/C	rs7542665	C	0.076961	30529582	Lu	2019	FALSE
1:183002639_A/G	rs6678517	A	0.073	24737748	Whiffin	2014	FALSE
1:222112634_A/G	rs17011141	G	0.0877	20972440	Houlston	2010	FALSE
2:48686695_T/A	rs7606562	T	0.0953102	30529582	Lu	2019	FALSE
2:98275354_G/A	rs11692435	G	0.113329	31089142	Law	2019	FALSE
2:159964552_T/C	rs448513	C	0.0054	30510241	Huyghe	2019	FALSE
2:199612407_T/C	rs11884596	C	0.0342	30510241	Huyghe	2019	FALSE
2:199781586_T/C	rs983402	T	0.0622	30510241	Huyghe	2019	FALSE
2:219191256_T/C	rs3731861	T	0.0613	27005424	Orlando	2016	FALSE
3:40915239_A/G	rs35470271	G	0.0994	26151821	Schumacher	2014	FALSE
3:53088285_T/G	rs9831861	G	0.0676587	31089142	Law	2019	FALSE
3:66365163_G/A	rs6781752	A	0.0597	26151821	Schumacher	2015	FALSE
3:133701119_G/A	rs10049390	A	0.0455	30510241	Huyghe	2019	FALSE
3:169517436_C/T	rs9876206	C	0.0453	20972440	Houlston	2010	FALSE
4:94938618_C/A	rs13149359	A	0.052	29917119	Schmit	2019	FALSE
4:106128760_G/A	rs1391441	A	0.0148	30510241	Huyghe	2019	FALSE
4:145659064_T/C	rs11727676	C	0.0093	30510241	Huyghe	2019	FALSE
5:1240204_C/T	rs78368589	T	0.0786	30510241	Huyghe	2019	FALSE
5:1296486_A/G	rs2735940	G	0.0865	29917119	Schmit	2019	FALSE
5:40102443_G/A	rs7708610	A	0.0384	30510241	Huyghe	2019	FALSE
5:40280076_G/A	rs12514517	A	0.1013	29917119	Schmit	2019	FALSE
5:98206082_T/A	rs145364999	T	0.3496	30510241	Huyghe	2019	FALSE
5:112097351_A/G	rs755229494	G	0.6286	29917119	Niell;Peters;Boursi	2003;2010;2013	FALSE
5:125988175_G/A	rs12659017	G	0.0861777	30529582	Lu	2019	FALSE
5:134467220_C/T	rs4976270	C	0.0693	23263487	Jia	2013	FALSE
6:12292772_G/T	rs2070699	T	0.0676587	31089142	Law	2019	FALSE
6:29809860_G/A	rs1476570	A	0.113329	30529582	Lu	2019	FALSE
6:30758466_A/G	rs3131043	G	0.0676587	31089142	Law	2019	FALSE
6:31010185_T/C	rs116353863	C	0.1202	30510241	Huyghe	2019	FALSE
6:31315512_G/A	rs116685461	G	0.0655	30510241	Huyghe	2019	FALSE
6:31449620_C/T	rs2516420	C	0.1091	30510241	Huyghe	2019	FALSE
6:32191339_C/T	rs3830041	T	0.14842	30529582	Lu	2019	FALSE
6:32593080_A/G	rs9271695	G	0.0889	30510241	Huyghe	2019	FALSE
6:35569562_A/G	rs16878812	A	0.0778	29917119	Schmit	2019	FALSE
6:36623379_G/A	rs9470361	A	0.054	22634755	Dunlop	2012	FALSE
6:41702582_C/T	rs62396735	C	0.033	26965516	Zeng	2016	FALSE
6:55566108_A/G	rs13204733	G	0.0643	30510241	Huyghe	2019	FALSE
6:55712124_C/T	rs62404966	C	0.0724	29917119	Schmit	2019	FALSE
7:45136423_T/C	rs12672022	T	0.0067	30510241	Huyghe	2019	FALSE
11:10286755_A/C	rs4450168	C	0.0953102	31089142	Law	2019	FALSE
11:61549025_G/A	rs174533	G	0.0636	24836286	Zhang	2014	FALSE
11:74280012_T/G	rs7121958	G	0.078	22634755	Dunlop	2012	FALSE
11:74409077_T/C	rs7946853	C	0.0119	30510241	Huyghe	2019	FALSE
11:74427921_C/T	rs61389091	C	0.1934	30510241	Huyghe	2019	FALSE
11:100717136_G/A	rs55864876	G	0.015	30510241	Huyghe	2019	FALSE
11:101656397_T/A	rs2186607	T	0.0483	30510241	Huyghe	2019	FALSE
11:111156836_T/C	rs3087967	T	0.1122	18372901	Tenesa	2008	FALSE
12:6406904_T/C	rs10849433	C	0.0468	30510241	Huyghe	2019	FALSE
12:6421174_A/T	rs2250430	T	0.0597	24836286	Zhang	2014	FALSE
12:12035649_C/T	rs2710310	C	0.0145	27145994	Wang	2016	FALSE
12:31594813_C/T	rs77969132	T	0.364643	30529582	Lu	2019	FALSE
12:43134191_A/G	rs11610543	G	0.0474	30510241	Huyghe	2019	FALSE
12:51171090_A/G	rs12372718	G	0.0896	20972440	Houlston	2010	FALSE
12:57533690_C/A	rs4759277	A	0.0285	30510241	Huyghe	2019	FALSE
12:111973358_A/G	rs597808	G	0.0737	26151821	Schumacher	2014	FALSE
12:115100714_T/C	rs1427760	C	0.0424	30510241	Huyghe	2019	FALSE
12:115890922_T/C	rs7300312	C	0.066	29917119	Schmit	2019	FALSE
12:117763309_C/A	rs55990915	A	0.064	26151821	Schumacher	2014	FALSE
13:34092164_C/T	rs377429877	C	0.0468	29917119	Schmit	2019	FALSE
13:37462010_A/G	rs7333607	G	0.0758	30510241	Huyghe	2019	FALSE
13:73649152_A/G	rs45597035	A	0.0495	30510241;31089142	Huyghe;Law	2019;2019	FALSE
13:73791554_T/C	rs78341008	C	0.0109	30510241	Huyghe	2019	FALSE
13:73997961_A/G	rs1924816	A	0.0506	30510241	Huyghe	2019	FALSE
13:78609615_T/C	rs1330889	C	0.10436	31089142	Law	2019	FALSE
13:111075881_C/T	rs8000189	T	0.0473	30510241	Huyghe	2019	FALSE
14:54369299_G/A	rs1951864	A	0.0059	30510241	Huyghe	2019	FALSE
14:54419106_A/C	rs35107139	C	0.0912	19011631	Houlston	2008	FALSE
14:54445157_G/A	rs4901473	G	0.0465	21655089	Tomlinson	2011	FALSE
14:59189361_G/A	rs17094983	G	0.0062	30510241	Huyghe	2019	FALSE
14:59208437_G/A	rs8020436	A	0.0294	30510241	Huyghe	2019	FALSE
15:32992836_G/A	rs12708491	G	0.0464	21655089	Tomlinson	2011	FALSE
15:33010736_G/A	rs2293581	A	0.1248	21655089	Tomlinson	2011	FALSE
15:33156386_G/A	rs17816465	A	0.069	30510241	Huyghe	2019	FALSE
15:67007018_C/G	rs12594720	C	0.0246	30510241;31089142	Huyghe;Law	2019;2019	FALSE
15:67402824_T/C	rs56324967	C	0.0689	30510241	Huyghe	2019	FALSE
15:68060389_T/G	rs745213	G	0.0072	30510241	Huyghe	2019	FALSE
15:91172901_C/T	rs7495132	T	0.10436	31089142	Law	2019	FALSE
16:68743939_A/C	rs9924886	A	0.055	19011631	Houlston	2008	FALSE
16:80043258_C/A	rs9930005	C	0.0061	30510241	Huyghe	2019	FALSE
16:86252544_G/A	rs12447408	A	0.0079	30510241	Huyghe	2019	FALSE
16:86339315_T/C	rs12149163	T	0.0487	29917119	Schmit	2019	FALSE
16:86703949_C/T	rs62042090	T	0.0481	25990418	Al-Tassan	2015	FALSE
17:809643_G/A	rs4968127	G	0.0514	24836286	Zhang	2014	FALSE
17:814243_A/T	rs73975586	A	0.0497	30510241	Huyghe	2019	FALSE
17:10707241_G/A	rs1078643	A	0.0747	30510241	Huyghe	2019	FALSE
17:70413253_G/A	rs983318	A	0.0397	30510241	Huyghe	2019	FALSE
17:80394556_G/A	rs373585858	A	0.1103	30510241	Huyghe	2019	FALSE
17:81061048_A/G	rs75954926	G	0.0882	30510241	Huyghe	2019	FALSE
18:46453156_A/T	rs11874392	A	0.1606	17934461	Broderick	2007	FALSE
19:16417198_C/T	rs34797592	T	0.0824	30510241	Huyghe	2019	FALSE
19:33519927_T/G	rs28840750	T	0.1939	19011631	Houlston	2008	FALSE
19:41871573_G/A	rs1963413	A	0.0441	24836286	Zhang	2014	FALSE
19:49218602_C/T	rs12979278	T	0.0676587	31089142	Law	2019	FALSE
19:59079096_C/T	rs73068325	T	0.0066	30510241	Huyghe	2019	FALSE
20:6376457_G/C	rs189583	G	0.0795	19011631	Houlston	2008	FALSE
20:6603622_C/T	rs994308	C	0.0626	30510241	Huyghe	2019	FALSE
20:6699595_T/G	rs4813802	G	0.0819	21655089	Tomlinson	2011	FALSE
20:6762221_C/T	rs28488	T	0.0714	30510241	Huyghe	2019	FALSE
20:7740976_A/G	rs11087784	G	0.0874	23263487	Jia	2013	FALSE
20:8568071_C/T	rs556532366	T	0.0715	30510241	Huyghe	2019	FALSE
20:33213196_A/C	rs6058093	C	0.045	29917119	Schmit	2019	FALSE
20:42666475_C/T	rs6031311	T	0.0362	30510241	Huyghe	2019	FALSE
20:47340117_A/G	rs6066825	A	0.0719	26151821	Schumacher	2014	FALSE
20:48983697_C/T	rs6067417	C	0.0331	30510241	Huyghe	2019	FALSE
20:49055318_C/T	rs6063514	C	0.0547	29917119	Schmit	2019	FALSE
20:49256285_C/T	rs6091189	T	0.0549	30510241	Huyghe	2019	FALSE
20:57475191_A/G	rs13831	G	0.076961	30529582	Lu	2019	FALSE
20:60932414_T/C	rs1741640	C	0.1146	20972440	Houlston	2010	FALSE
20:62308612_T/G	rs2738783	T	0.006	30510241	Huyghe	2019	FALSE
6:105970139_C/A	rs2079660	C	0.122218	31089142	Law	2019	FALSE

## Sheet: Supplement Table 4
Supplement Table 4: Genes with over 5% non-silent mutations in either Non Hypermutated or Combined samples and report frequency in group.
Gene name mutation	Mutation Frequency: Non Hypermutated	Mutation Frequency: Combined
APC	0.635802	0.600727
TP53	0.594356	0.537455
KRAS	0.406526	0.371636
SYNE1	0.121693	0.197091
RYR1	0.113757	0.194909
PIK3CA	0.120811	0.155636
FBXW7	0.114638	0.144
RNF43	0.0282187	0.121455
KMT2D	0.0335097	0.116364
BRAF	0.0493827	0.109818
SOX9	0.0917108	0.107636
BCL9L	0.0529101	0.0996364
FAT1	0.0282187	0.0989091
BMPR2	0.0149912	0.0967273
ARID1A	0.0414462	0.0938182
SMAD4	0.0864198	0.0930909
GNAS	0.0440917	0.0923636
TAF1L	0.0388007	0.0909091
KMT2B	0.0185185	0.0865455
ZFHX3	0.0185185	0.0865455
KMT2C	0.0343915	0.0836364
BIRC6	0.0246914	0.0829091
PCDH10	0.042328	0.0829091
DYNC1H1	0.026455	0.0821818
AMER1	0.0626102	0.0814545
DCHS1	0.0202822	0.0770909
MXRA5	0.031746	0.0770909
TCF7L2	0.0617284	0.0756364
ATM	0.0352734	0.0734545
EP400	0.0149912	0.0712727
ACVR2A	0.031746	0.0705455
KIF1A	0.0335097	0.0705455
ERBB3	0.026455	0.0669091
SMARCA4	0.026455	0.0669091
DISP3	0.0220459	0.0661818
SCN5A	0.0326279	0.0661818
BCL9	0.0273369	0.0654545
CTNNB1	0.031746	0.064
ZFP36L2	0.0467372	0.0632727
SETD2	0.015873	0.0618182
DAPK1	0.0167549	0.0610909
TET3	0.0123457	0.0610909
PTEN	0.0273369	0.0596364
CHD4	0.026455	0.0589091
POLD1	0.0114638	0.0589091
POLE	0.0123457	0.0589091
USP9X	0.0255732	0.0581818
LIMCH1	0.0141093	0.0574545
EP300	0.0114638	0.0567273
AXIN2	0.0194004	0.056
BCOR	0.0202822	0.056
ZNRF3	0.0123457	0.056
MUC4	0.00970018	0.0552727
FBLN2	0.0167549	0.0530909
PCDHA3	0.0194004	0.0530909
SALL4	0.00881834	0.0516364
UTP20	0.0123457	0.0516364
ALK	0.0176367	0.0509091
MYH9	0.00617284	0.0509091
ASXL1	0.0229277	0.0501818
B2M	0.0167549	0.0501818
CUX1	0.0123457	0.0501818

## Sheet: Supplement Table 5
Supplement Table 5: Comparison of mutational (both any and non-silent) between our dataset and TCGA
Gene	All_Mutations_Ours	All_Mutations_TCGA	Non_Silent_Ours	Non_Silent_TCGA
ABCA8	0.0895	0.0703	0.0385	0.0622
ACVR1B	0.0495	0.0522	0.0335	0.0502
ACVR2A	0.0851	0.155	0.0705	0.151
AKT1	0.0524	0.0221	0.0255	0.0161
ALK	0.103	0.0823	0.0509	0.0622
AMER1	0.0916	0.129	0.0815	0.122
APC	0.633	0.807	0.601	0.805
ARID1A	0.12	0.135	0.0938	0.124
ARID1B	0.119	0.0643	0.048	0.0562
ARID2	0.0945	0.0763	0.0487	0.0723
ARID3A	0.032	0.01	0.0153	0.00803
ARMT1	0.016	0.0161	0.008	0.0141
ASXL1	0.0749	0.0622	0.0502	0.0482
ATG2A	0.0836	0.0542	0.0422	0.0422
ATM	0.147	0.147	0.0735	0.143
ATXN1	0.0429	0.0361	0.032	0.0261
AXIN1	0.0611	0.0341	0.0415	0.0261
AXIN2	0.0713	0.0622	0.056	0.0542
B2M	0.0691	0.0442	0.0502	0.0402
BCL9	0.0771	0.0944	0.0655	0.0904
BCL9L	0.115	0.0723	0.0996	0.0683
BCLAF1	0.0378	0.0643	0.0218	0.0522
BCOR	0.0887	0.0622	0.056	0.0562
BIRC6	0.148	0.104	0.0829	0.0823
BMPR1A	0.0305	0.0181	0.0204	0.0161
BMPR2	0.121	0.0984	0.0967	0.0964
BRAF	0.122	0.124	0.11	0.124
C11orf53	0.0713	0.0141	0.00509	0.012
CACNG3	0.0371	0.0402	0.0233	0.0321
CASP8	0.0582	0.0442	0.0393	0.0422
CCDC13	0.0451	0.0341	0.0211	0.0261
CCDC40	0.0676	0.0382	0.0327	0.0301
CD274	0.0175	0.00803	0.00509	0.00602
CD58	0.0153	0.0341	0.0116	0.0341
CDC27	0.0385	0.0221	0.0124	0.0201
CDH1	0.0502	0.0462	0.0276	0.0341
CDK12	0.0604	0.0743	0.0451	0.0643
CDKN1B	0.0131	0.0161	0.00873	0.012
CDKN2A	0.0451	0.01	0.0255	0.00602
CHD4	0.105	0.0904	0.0589	0.0763
COLCA2	0.0284	0	0.00873	0
CSNK2A1	0.0255	0.01	0.00945	0.01
CTCF	0.0487	0.0361	0.0356	0.0361
CTNNB1	0.0858	0.0743	0.064	0.0723
CTNND1	0.0495	0.0502	0.0415	0.0442
CUX1	0.115	0.0582	0.0502	0.0382
DAPK1	0.12	0.102	0.0611	0.0743
DCAF4L1	0.0327	0.0281	0.0225	0.0181
DCC	0.115	0.0884	0.0487	0.0843
DCHS1	0.105	0.108	0.0771	0.0964
DISP3	0.112	0.0803	0.0662	0.0622
DNMT1	0.0785	0.0683	0.0415	0.0482
DPYD	0.0924	0.0643	0.0422	0.0562
DUSP16	0.0284	0.0321	0.0218	0.0301
DYNC1H1	0.146	0.104	0.0822	0.0843
ELF3	0.0262	0.0261	0.0196	0.0241
ELMO1	0.0764	0.0582	0.04	0.0502
ENAM	0.0509	0.0643	0.0269	0.0582
EP300	0.124	0.0743	0.0567	0.0643
EP400	0.151	0.0964	0.0713	0.0763
EPCAM	0.0182	0.012	0.00145	0.00803
ERBB2	0.0865	0.0402	0.0487	0.0321
ERBB3	0.125	0.0582	0.0669	0.0542
ERBIN	0.0604	0.0382	0.0262	0.0321
ERCC3	0.0444	0.0241	0.00945	0.0181
ESR1	0.0705	0.0462	0.0298	0.0361
FAM171B	0.0298	0.0442	0.016	0.0361
FAN1	0.0567	0.0422	0.0247	0.0382
FAT1	0.153	0.139	0.0989	0.108
FBLN2	0.0865	0.0562	0.0531	0.0361
FBXW7	0.155	0.181	0.144	0.173
FETUB	0.0371	0.0261	0.0204	0.0241
FGFR1	0.0589	0.0382	0.0233	0.0261
GDF5	0.032	0.0422	0.0298	0.0422
GNAS	0.116	0.0602	0.0924	0.0502
GPC5	0.0749	0.0402	0.0284	0.0321
GREM1	0.00655	0.01	0.00436	0.00803
HCN1	0.0604	0.0502	0.04	0.0422
HGF	0.0575	0.0522	0.0233	0.0442
HIST1H2BE	0.00364	0.012	0.00218	0.01
HLA.B	0.00873	0.00402	0.008	0.00402
IDH1	0.0284	0.0161	0.0167	0.0141
IDH2	0.0364	0.0201	0.0102	0.0181
IGF2	0.0349	0.0241	0.0116	0.0181
IWS1	0.0422	0.0281	0.0269	0.0221
KDM6A	0.0815	0.0241	0.024	0.0221
KIF1A	0.149	0.0663	0.0705	0.0562
KLF5	0.0371	0.0221	0.0233	0.0181
KLHL11	0.0189	0.0201	0.016	0.0181
KLHL5	0.0327	0.0442	0.0124	0.0382
KMT2B	0.127	0.0944	0.0865	0.0904
KMT2C	0.147	0.116	0.0836	0.102
KMT2D	0.163	0.133	0.116	0.112
KRAS	0.377	0.444	0.372	0.444
LIMCH1	0.116	0.0402	0.0575	0.0321
LMO7	0.0902	0.0602	0.0313	0.0542
LRRN3	0.0822	0.0522	0.0371	0.0502
MAML2	0.0313	0.0402	0.0182	0.0241
MAP2K1	0.0276	0.0261	0.00873	0.0241
MAP2K4	0.0531	0.0602	0.0276	0.0582
MAP2K7	0.0567	0.0422	0.0313	0.0301
MAP3K21	0.056	0.0643	0.0422	0.0582
MAST2	0.0793	0.0602	0.04	0.0482
MLH1	0.0502	0.0422	0.0247	0.0422
MLH3	0.0575	0.0602	0.032	0.0582
MLLT3	0.048	0.0502	0.0153	0.0382
MSH2	0.0502	0.0622	0.0298	0.0442
MSH6	0.0676	0.0502	0.0378	0.0462
MTUS2	0.0764	0.0984	0.04	0.0663
MUC4	0.111	0.0562	0.0553	0.0482
MUTYH	0.0262	0.0201	0.0124	0.0161
MXRA5	0.119	0.122	0.0771	0.0944
MYC	0.0124	0.0161	0.00873	0.0141
MYH9	0.104	0.0803	0.0509	0.0683
N4BP2L1	0.0204	0.0181	0.00436	0.0181
NCAPD3	0.0829	0.0643	0.0371	0.0602
NCF4	0.0284	0.0221	0.0153	0.0181
NFE2L3	0.0269	0.0221	0.0189	0.0201
NLGN4X	0.0742	0.0602	0.0356	0.0442
NRAS	0.0567	0.0683	0.0444	0.0663
NRG1	0.119	0.0843	0.0487	0.0663
NSD2	0.0865	0.0402	0.0407	0.0281
NSD3	0.0698	0.0482	0.032	0.0361
NTHL1	0.0116	0.00803	0.00218	0.00803
OSBPL6	0.0611	0.0643	0.0327	0.0542
PAX3	0.0567	0.0502	0.024	0.0382
PAX5	0.0647	0.0341	0.0182	0.0341
PBRM1	0.0982	0.0582	0.032	0.0542
PCBP1	0.0451	0.0361	0.0422	0.0361
PCDH10	0.138	0.116	0.0829	0.0843
PCDHA3	0.0793	0.0823	0.0531	0.0562
PCDHGA7	0.0582	0.0783	0.0444	0.0602
PCDHGA9	0.0436	0.0442	0.0327	0.0361
PCDHGB1	0.0618	0.0522	0.0444	0.0361
PDCD1LG2	0.016	0.00803	0.00509	0.00602
PIK3CA	0.191	0.269	0.156	0.267
PIK3R1	0.0735	0.0622	0.0458	0.0542
PLAC4	0.00509	0.00402	0.00436	0.00402
PMS2	0.0378	0.0341	0.0196	0.0221
POLD1	0.0902	0.0562	0.0589	0.0482
POLE	0.127	0.0783	0.0589	0.0723
PPP2R1A	0.0495	0.0361	0.0269	0.0261
PRKCI	0.0247	0.0361	0.0131	0.0321
PTEN	0.0749	0.0743	0.0596	0.0643
RB1	0.0516	0.0321	0.0218	0.0261
RBM10	0.0633	0.0402	0.0356	0.0382
RECQL5	0.0429	0.0321	0.0225	0.0241
RGMB	0.0233	0.0281	0.0189	0.0241
RGPD5	0.00291	0	0.000727	0
RGS12	0.08	0.0462	0.0422	0.0321
RNF43	0.13	0.108	0.121	0.104
RYR1	0.286	0.173	0.195	0.135
S1PR4	0.024	0.0261	0.0182	0.0241
SALL4	0.0647	0.0582	0.0516	0.0482
SCG5	0.008	0.00402	0.00364	0.00402
SCN5A	0.124	0.112	0.0662	0.0783
SETD2	0.0887	0.0602	0.0618	0.0522
SIN3A	0.072	0.0622	0.048	0.0442
SLC12A5	0.0822	0.0582	0.0356	0.0482
SMAD2	0.0596	0.0562	0.04	0.0562
SMAD3	0.0596	0.0382	0.0422	0.0361
SMAD4	0.109	0.137	0.0931	0.135
SMARCA4	0.127	0.0783	0.0669	0.0582
SMG1	0.0865	0.0622	0.0444	0.0442
SOS1	0.0851	0.0422	0.0276	0.0361
SOX9	0.116	0.118	0.108	0.118
SPZ1	0.0204	0.0241	0.0189	0.0241
STK11	0.0458	0.0161	0.0196	0.01
SYNE1	0.324	0.319	0.197	0.281
SYT3	0.0415	0.0341	0.0145	0.0221
TAF1L	0.101	0.116	0.0909	0.0944
TAF3	0.0458	0.0382	0.0269	0.0321
TBX3	0.0538	0.0361	0.0327	0.0341
TCF7	0.0429	0.0341	0.0262	0.0301
TCF7L2	0.13	0.0904	0.0756	0.0823
TCHH	0.056	0.0944	0.0465	0.0803
TET1	0.0676	0.0803	0.0444	0.0663
TET2	0.0756	0.0482	0.048	0.0321
TET3	0.0822	0.0622	0.0611	0.0542
TEX14	0.0676	0.0622	0.0284	0.0522
TGFBR1	0.0502	0.0382	0.0182	0.0382
TGFBR2	0.0531	0.0542	0.0458	0.0482
TGIF1	0.0415	0.0442	0.0327	0.0442
TNRC6B	0.0873	0.0823	0.0436	0.0602
TP53	0.559	0.594	0.537	0.588
TPR	0.0924	0.0582	0.0371	0.0462
TRIP4	0.0284	0.0241	0.0138	0.0241
TSHZ2	0.0676	0.0904	0.04	0.0683
TYRO3	0.0502	0.0281	0.0167	0.0181
URI1	0.0342	0.0341	0.0167	0.0261
USP9X	0.102	0.0823	0.0582	0.0723
UTP20	0.116	0.0783	0.0516	0.0643
XPC	0.0335	0.0261	0.0131	0.0161
XPO6	0.0669	0.0341	0.0291	0.0281
ZBTB7A	0.0305	0.012	0.0204	0.00803
ZFHX3	0.125	0.122	0.0865	0.1
ZFP36L2	0.064	0.0482	0.0633	0.0482
ZHX2	0.0451	0.0361	0.0364	0.0321
ZNF217	0.0276	0.0502	0.0196	0.0321
ZNF493	0.0247	0.0361	0.0189	0.0341
ZNF521	0.0713	0.0803	0.048	0.0602
ZNF678	0.0327	0.0261	0.0196	0.0201
ZNF681	0.0531	0.0161	0.0458	0.012
ZNF99	0.048	0.0482	0.0291	0.0442
ZNRF3	0.0691	0.0281	0.056	0.0201

## Sheet: Supplement Table 6
Supplement Table 6: Results from GRS analysis of Total Mutational Load and 4 pathways.
	Everyone			Just Non Hypermutated
Analysis	Direct Effect P-value	Random Effect P-value	Combined P-value	Direct Effect P-value	Random Effect P-value	Combined P-value
Total Mutational Load*	0.00488566	0.853014	0.0270074	0.321249	0.319626	0.336392
Pathways
WNT-signaling pathway	0.181907	0.925224	0.46822	0.19942	0.938919	0.500934
TFGB	0.793624	0.0812973	0.241354	0.870365	0.154261	0.403857
IGF2-PI3K	0.295186	0.210661	0.234911	0.267655	0.113513	0.136535
DNA repair/replication and MMR	0.0515174	0.219702	0.0620401	0.306855	0.542585	0.464985
Weights were evaluated across 113 Variants. *Not adjusting for hypermutation status. Defined as total SNV and Indel mutations.

## Sheet: Supplement Table 7
Supplement Table 7: Table of gain/loss somatic copy number amplification regions by whether found an association with colorectal cancer
Gain/Loss	Loci found	Loci not found
Gain	4	9
Loss	2	22
